# Supplementary material for: Genome-wide identification, characterization and transcriptional profile of the SWEET gene family in Dendrobium officinale
Source: BMC Genomics. 2023 Jul 6;24:378. doi: 10.1186/s12864-023-09419-w (PMC10324200; doi:10.1186/s12864-023-09419-w)
Supplement: Supplementary file 1 — Supplementary Material 1 [file 12864_2023_9419_MOESM1_ESM.xlsx]

## Sheet: Sheet1
Supplementary Table 1. Information of 25 SWEET family genes in D. officinale
Gene name	Protein id	Subgroup	Chr locus	CDS length (bp)	Protein size (aa)	Molecular weight (KDa)	pI	Sub-cellular localization (Plant-mPLoc)	Sub-cellular localization (WoLF PSORT)	Sub-cellular localization (ProtComp v. 9.0)	Number of TMs	Number of MtN3
DoSWEET2a	PKU63153	Class I	Chr10: 47280061 - 47278635	714	238	26.62	8.87	Cell membrane	Plasma membrane	Plasma membrane	7	2
DoSWEET2b	PKU65183	Class I	Chr11: 18641072 - 18639513	714	238	26.58	8.99	Cell membrane	Chloroplast	Plasma membrane	7	2
DoSWEET4a	PKU81011	Class II	Chr11: 51789555 - 51794417	705	235	26.27	9.2	Cell membrane	Plasma membrane	Plasma membrane	7	2
DoSWEET4b	PKU81014	Class II	Chr11: 51906767 - 51910480	417	139	15.83	9.3	Chloroplast	Plasma membrane	Plasma membrane	4	1
DoSWEET5a	PKU64480	Class II	Chr4: 36221070 - 36222450	711	237	26.38	9.22	Cell membrane	Plasma membrane	Plasma membrane	7	2
DoSWEET5b	PKU64479	Class II	Chr4: 36214713 - 36216007	714	238	26.57	9.01	Cell membrane	Plasma membrane	Plasma membrane	7	2
DoSWEET5c	PKU82976	Class II	Chr4: 62076115 - 62074745	711	237	26.37	9.14	Cell membrane	Plasma membrane	Plasma membrane	7	2
DoSWEET5d	PKU82977	Class II	Chr4: 62080999 - 62087414	708	236	26.27	9.03	Cell membrane	Plasma membrane	Plasma membrane	7	2
DoSWEET6a	PKU70395	Class II	Chr11: 16835767 - 16835767	747	249	27.45	9.63	Cell membrane, Chloroplast, Peroxisome	Plasma membrane	Plasma membrane	7	2
DoSWEET6b	PKU65712	Class II	Chr7: 14339827 - 14339827	714	238	26.59	9.32	Cell membrane, Chloroplast	Plasma membrane	Plasma membrane	7	2
DoSWEET6c	PKU65709	Class II	Chr7: 14303073 - 14382436	714	238	26.78	9.18	Cell membrane	Plasma membrane	Plasma membrane	7	2
DoSWEET6d	PKU59089	Class II	Chr7: 14541715 - 14545806	594	198	21.81	8.9	Cell membrane, Chloroplast	Plasma membrane	Plasma membrane	7	2
DoSWEET7a	PKU63350	Class II	Chr18: 12656894 - 12658057	780	260	28.92	8.99	Cell membrane	Plasma membrane	Plasma membrane	7	2
DoSWEET7b	PKU63348	Class II	Chr18: 12589931 - 12591078	780	260	28.97	8.69	Cell membrane	Plasma membrane	Plasma membrane	7	2
DoSWEET7c	PKU63349	Class II	Chr18: 12600373 - 12601532	780	260	28.87	8.85	Cell membrane	Plasma membrane	Plasma membrane	7	2
DoSWEET7d	PKU63354	Class II	Chr18: 12664688 - 12665862	807	269	29.96	8.46	Cell membrane	Plasma membrane	Plasma membrane	7	2
DoSWEET9	PKU73172	Class III	Chr9: 25704169 - 25707458	831	277	30.98	6.83	Cell membrane	Vacular membrane	Plasma membrane	7	2
DoSWEET10	PKU78487	Class III	Chr11: 21844843 - 21842398	750	250	27.59	9.13	Cell membrane	Plasma membrane	Plasma membrane	7	2
DoSWEET11	PKU76163	Class III	Chr2: 2022489 - 2025154	801	267	29.94	8.87	Cell membrane, Chloroplast	Plasma membrane	Plasma membrane	7	2
DoSWEET12a	PKU75689	Class III	Chr9: 23662130 - 23662130	789	263	29.22	9.49	Cell membrane	Plasma membrane	Plasma membrane	7	2
DoSWEET12b	PKU78719	Class III	Chr3: 58805605 - 58807463	816	272	30.5	9.25	Cell membrane, Chloroplast	Plasma membrane	Plasma membrane	7	2
DoSWEET13	PKU83974	Class III	Chr3: 16423244 - 16421427	798	266	29.55	9.27	Cell membrane	Plasma membrane	Plasma membrane	7	2
DoSWEET14	PKU83975	Class III	Chr3: 16407956 - 16406453	798	266	29.63	9	Cell membrane	Plasma membrane	Plasma membrane	7	2
DoSWEET15	PKU61408	Class III	Chr11: 17350314 - 17351200	612	204	23.01	9.94	Cell membrane, Chloroplast	Plasma membrane	Plasma membrane	7	2
DoSWEET16	PKU61581	Class IV	Chr8: 2996365 - 2993657	891	297	33.11	9.52	Cell membrane	Plasma membrane	Plasma membrane	7	2
