# Supplementary material for: Genome-wide identification, characterization and transcriptional profile of the SWEET gene family in Dendrobium officinale
Source: BMC Genomics. 2023 Jul 6;24:378. doi: 10.1186/s12864-023-09419-w (PMC10324200; doi:10.1186/s12864-023-09419-w)
Supplement: Supplementary file 3 — Supplementary Material 3 [file 12864_2023_9419_MOESM3_ESM.xlsx]

## Sheet: Sheet1
Supplementary Table 2. Ka/Ks analysis of the duplicated DoSWEET pairs
Gene pair	Ka	Ks	Ka/Ks	Duplicated type
DoSWEET4a&DoSWEET4b	0.0422778	0.0926028	0.45655	Segmental duplication
DoSWEET5a&DoSWEET5b	0.0460027	0.15145	0.303748	Tandem duplication
DoSWEET5a&DoSWEET5c	0.0349699	0.252193	0.138663	Segmental duplication
DoSWEET5a&DoSWEET5d	0.0297585	0.255935	0.116274	Segmental duplication
DoSWEET5b&DoSWEET5c	0.0514522	0.21655	0.2376	Segmental duplication
DoSWEET5b&DoSWEET5d	0.0543655	0.188881	0.28783	Segmental duplication
DoSWEET5c&DoSWEET5d	0.0132255	0.0776955	0.170223	Tandem duplication
DoSWEET6b&DoSWEET6c	0.0340796	0.216636	0.157313	Tandem duplication
DoSWEET6b&DoSWEET6d	0.0661503	0.351997	0.187928	Segmental duplication
DoSWEET6c&DoSWEET6d	0.0666868	0.328114	0.203243	Tandem duplication
DoSWEET7a&DoSWEET7b	0.0392952	0.256536	0.153176	Tandem duplication
DoSWEET7a&DoSWEET7c	0.0315258	0.2806	0.112351	Tandem duplication
DoSWEET7b&DoSWEET7c	0.0416313	0.222961	0.18672	Tandem duplication
DoSWEET7b&DoSWEET7d	0.0288679	0.23291	0.123944	Tandem duplication
DoSWEET7c&DoSWEET7d	0.0344729	0.306069	0.112631	Tandem duplication
DoSWEET10&DoSWEET15	0.170883	0.316222	0.540389	Segmental duplication
DoSWEET13&DoSWEET14	0.0549947	0.172339	0.319107	Tandem duplication
