# Supplementary material for: Genome-wide identification, characterization and transcriptional profile of the SWEET gene family in Dendrobium officinale
Source: BMC Genomics. 2023 Jul 6;24:378. doi: 10.1186/s12864-023-09419-w (PMC10324200; doi:10.1186/s12864-023-09419-w)
Supplement: Supplementary file 4 — Supplementary Material 4 [file 12864_2023_9419_MOESM4_ESM.xlsx]

## Sheet: Sheet1
Supplementary Table 3. FPKM values of DoSWEETs in different tissues of D. officinale
Gene_name	Stem	Leaf	Root	Green root tip	White part root	Flower bud	Sepal	Labellum	Pollinium	Gynostemium
DoSWEET2b	74.08	0.66	230.49	235.48	42.6	8.43	2.9	0.47	0	15.87
DoSWEET4a	43.38	2.61	25.76	25.99	18.19	10	4.55	3.35	0.06	17.43
DoSWEET4b	1.52	1.21	0.16	1.57	1.16	0.94	0.63	1.98	27.59	1.03
DoSWEET5a	1.76	0.11	2.21	5.4	10.89	5.92	1.72	3.7	0.91	5.82
DoSWEET5b	110.95	72.55	141.81	131.85	157.09	128.46	114.83	119.7	33.2	114.92
DoSWEET5c	474.67	318.2	416.62	465.6	295	287.28	162.8	159.84	88.95	355.65
DoSWEET5d	21.85	18.39	28.37	26.64	19.83	27.91	22.77	41.45	10.32	17.84
DoSWEET6a	24.7	33.19	47.93	31.57	36.16	44.42	31.08	29.25	5.5	36.26
DoSWEET6b	40.81	72.54	22.89	26.15	24.35	25.29	23.19	27.83	34.45	20.73
DoSWEET6c	4.71	0.14	43.42	73.06	56.55	7.43	3.21	5.11	0	3.43
DoSWEET7a	4.43	2.08	25.28	29.76	21.01	22.61	9.88	13.34	72.58	7.26
DoSWEET7d	121.45	91.52	29.61	32.58	29.22	24.86	18.13	7.89	2.05	41.27
DoSWEET9	29.82	16.72	38.17	36.37	21.21	25.93	21.62	24.96	2.87	21.79
DoSWEET10	28.99	19.86	89.75	64.97	57.17	77.77	40.08	76.73	22.68	48.37
DoSWEET11	5.18	2.02	3.81	5.16	8.26	3.48	3.82	3.19	33.5	3.7
DoSWEET12b	3.58	8.67	10.07	16.72	10.29	10.14	4.41	7.82	0.11	12.88
DoSWEET13	0.2	1.28	38.34	0.68	66.99	199.24	46.5	0.34	0	32.28
DoSWEET14	25.46	61.2	16.24	22.93	9.67	26.22	15.46	16.29	4.99	16.95
