# Supplementary material for: Genome-wide identification, characterization and transcriptional profile of the SWEET gene family in Dendrobium officinale
Source: BMC Genomics. 2023 Jul 6;24:378. doi: 10.1186/s12864-023-09419-w (PMC10324200; doi:10.1186/s12864-023-09419-w)
Supplement: Supplementary file 5 — Supplementary Material 5 [file 12864_2023_9419_MOESM5_ESM.xlsx]

## Sheet: Sheet1
Supplementary Table 4. Cis-acting elements analysis of DoSWEETs promoters
Gene	Light-response	Low temperature-response	Anaerobic-response	Drought-response	ABA-response	MeJA-response	SA-response	GA-response	Auxin-response	Defense and stress response	Seed-spefic-regulation	Palisade mesophyll cells-specific	Meristem-specific	Endosperm-specific	Circadian control	Cell cycle regulation	Protein metabolism regulation	Flavonoid biosynthesis
DoSWEET2a	6		2	1		2		1							1
DoSWEET2b	6		1			2		1					3	1
DoSWEET4a	25	2		1	5	10			1
DoSWEET4b	23		1	2	1	2	1	1
DoSWEET5a	7	1				6	1					1
DoSWEET5b	11		1	2		6	4	1				1					2
DoSWEET5c	7	1	2	1		2	3	1				1					1
DoSWEET5d	8	1	3	1			1	1				1					2
DoSWEET6a	9	1	1	1	1	4		1	3				1
DoSWEET6b	17			1	3		1				1						2
DoSWEET6c	14			1	3	6	1				1
DoSWEET6d	9	1	1	1		2		1		1	1
DoSWEET7a	13		2			6	2							1
DoSWEET7b	13	1			1	12		1	2		1		1	1	1		1	1
DoSWEET7c	7					2	1	2			1				1
DoSWEET7d	13					4	1	3					1	2
DoSWEET9	12	1						1							1		1
DoSWEET10	7		7			2				2			1
DoSWEET11	13	1	2					2		1			1	1	2		1
DoSWEET12a	6		3	1	2	2	1	1		1					1		1
DoSWEET12b	14		5	1		2		2					2				1	1
DoSWEET13	16		3		4											1	1	1
DoSWEET14	8	1	4		2	8		1	2	1		1	1
DoSWEET15	10		6	2		4				2
DoSWEET16	10		2	2	4	12			1				1				1
