# Supplementary material for: Genome-wide identification, characterization and transcriptional profile of the SWEET gene family in Dendrobium officinale
Source: BMC Genomics. 2023 Jul 6;24:378. doi: 10.1186/s12864-023-09419-w (PMC10324200; doi:10.1186/s12864-023-09419-w)
Supplement: Supplementary file 6 — Supplementary Material 6 [file 12864_2023_9419_MOESM6_ESM.xlsx]

## Sheet: Sheet1
Supplementary Table 5. FPKM values of DoSWEETs (FPKM >1) under different stresses
DoSWEET genes	Gene_id	FPKM.LT_CK	FPKM.LT	FPKM.DR6_CK	FPKM.DR8_DS5d	FPKM.DR10_RW1d	FPKM.JA_CK	FPKM.JA	FPKM.Cd_CK	FPKM.Cd15d	FPKM.Cd30d
DoSWEET2b	Dca004800	10.2635	5.71716	7.81374	2.94692	5.95579	7.95841	14.8281	53.6102	57.9823	30.6054
DoSWEET16	Dca015020	169.812	79.283	119.097	78.8643	230.197	212.414	741.118	17.5311	16.1033	10.84
LT_CK (control of low temperature ) LT (low temperature 0°C for 20 hours) DR6_CK (control of drought stress) DR8_DS5d (water-withholding treatment for 5 days) DR10_RW1d (rewatering for 1 day) JA_CK (control of JA treatment) JA (1 mM MeJA treatment for 4 hours) Cd_CK (control of cadmium treatment) Cd15d (14 mg·L-1 cadmium treatment for 15 days) Cd30d (14 mg·L-1 cadmium treatment for 30 days)
