# Supplementary material for: Genome-wide identification, characterization and transcriptional profile of the SWEET gene family in Dendrobium officinale
Source: BMC Genomics. 2023 Jul 6;24:378. doi: 10.1186/s12864-023-09419-w (PMC10324200; doi:10.1186/s12864-023-09419-w)
Supplement: Supplementary file 7 — Supplementary Material 7 [file 12864_2023_9419_MOESM7_ESM.xlsx]

## Sheet: Sheet1
Supplementary table 6. Analysis of amino acid sequences of DoSWEET5b and 5c aligned to Sorghum bicolor genome
DoSWEET genes	SbSWEET genes	protein_id	bitscore	E-value	identity
DoSWEET5b	SbSWEET4-1	Sobic.004G133500.1.p	242.276	1.22e-80	56
	SbSWEET3-6	Sobic.003G213000.1.p	241.121	2.77e-80	63
	SbSWEET4-3	Sobic.004G136600.1.p	239.965	1.22e-79	55
	SbSWEET9-3	Sobic.009G252000.1.p	226.868	1.01e-74	63
	SbSWEET4-2	Sobic.004G133600.1.p	215.698	3.49e-70	54
DoSWEET5c	SbSWEET3-6	Sobic.003G213000.1.p	234.187	1.76e-77	67
	SbSWEET4-1	Sobic.004G133500.1.p	228.794	2.58e-75	62
	SbSWEET4-3	Sobic.004G136600.1.p	223.787	2.39e-73	59
	SbSWEET9-3	Sobic.009G252000.1.p	213.772	1.39e-69	67
	SbSWEET4-2	Sobic.004G133600.1.p	199.519	8.25e-64	58
