# Supplementary material for: Genome-wide identification, characterization and transcriptional profile of the SWEET gene family in Dendrobium officinale
Source: BMC Genomics. 2023 Jul 6;24:378. doi: 10.1186/s12864-023-09419-w (PMC10324200; doi:10.1186/s12864-023-09419-w)
Supplement: Supplementary file 8 — Supplementary Material 8 [file 12864_2023_9419_MOESM8_ESM.xlsx]

## Sheet: Sheet1
Supplementary Table 7. Primers of RT-qPCR used in this study
Gene name		Sequence(5'-3')
DoSWEET5b	F	GGCTAAAGGTTTTGAAGATCCTAGC
	R	ACCACCATTTTCCATAACGGTAAGT
DoSWEET5c	F	GCTTGAGGGAGCTTATCTTACGG
	R	CATAACGGTAAGAGGGGAGGC
DoSWEET7d	F	GGCTGTAGTATTATTTTATGTGGTGC
	R	TCTCAGCTATTTGCCTCTTGGTC
DoSWEET2b	F	GACGCTGCAGTCGAACGTCC
	R	CCATACCAGAAGCAGATCAAGCA
DoSWEET16	F	GGGATTTGGAGCATCTACTCTGTG
	R	CAAATGCTTGCTGCTCCCATATTC
DoGAPDH	F	GGCGACTCCCCTCACTACTA
	R	CAGGCATCTCATTGCCCAGA
